# Supplementary material for: Successful Remission of Refractory Oral Ulcers Treated with Low-Dose Thalidomide and Colchicine: A Case Report
Source: Reports (MDPI). 2026 Jan 26;9(1):36. doi: 10.3390/reports9010036 (PMC12922018; doi:10.3390/reports9010036)
Supplement: Supplementary file 1 [file reports-09-00036-s001.zip]

Archive with 86 entries (81 files):
- Supplementary Material_/
- Supplementary Material_/.DS_Store
- Supplementary Material_/Figure 10-1.jpg
- Supplementary Material_/Figure 10-2.jpg
- Supplementary Material_/Figure 10-3.jpg
- Supplementary Material_/Figure 11-1.jpg
- Supplementary Material_/Figure 11-2.jpg
- Supplementary Material_/Figure 11-3.jpg
- Supplementary Material_/Figure 12-1.jpg
- Supplementary Material_/Figure 12-2.jpg
- Supplementary Material_/Figure 12-3.jpg
- Supplementary Material_/Figure 1a.png
- Supplementary Material_/Figure 1b.png
- Supplementary Material_/Figure 1c.png
- Supplementary Material_/Figure 2.png
- Supplementary Material_/Figure 3.png
- Supplementary Material_/Figure 4.png
- Supplementary Material_/Figure 5-1.png
- Supplementary Material_/Figure 5-2.png
- Supplementary Material_/Figure 6.png
- Supplementary Material_/Figure 7-1.png
- Supplementary Material_/Figure 7-2.png
- Supplementary Material_/Figure 7-3.png
- Supplementary Material_/Figure 8-1.png
- Supplementary Material_/Figure 8-2.png
- Supplementary Material_/Figure 8-3.png
- Supplementary Material_/Figure 9-1.jpg
- Supplementary Material_/Figure 9-2.jpg
- Supplementary Material_/Figure 9-3.jpg
- Supplementary Material_/Original_Microscopy_Images/
- Supplementary Material_/Original_Microscopy_Images/Figure 10_100X.jpg
- Supplementary Material_/Original_Microscopy_Images/Figure 10_200X.jpg
- Supplementary Material_/Original_Microscopy_Images/Figure 10_40X.jpg
- Supplementary Material_/Original_Microscopy_Images/Figure 11_100X.jpg
- Supplementary Material_/Original_Microscopy_Images/Figure 11_200X.jpg
- Supplementary Material_/Original_Microscopy_Images/Figure 11_40X.jpg
- Supplementary Material_/Original_Microscopy_Images/Figure 12_100X.jpg
- Supplementary Material_/Original_Microscopy_Images/Figure 12_200X.jpg
- Supplementary Material_/Original_Microscopy_Images/Figure 12_40X.jpg
- Supplementary Material_/Original_Microscopy_Images/Figure 9_100X.jpg
- Supplementary Material_/Original_Microscopy_Images/Figure 9_200.jpg
- Supplementary Material_/Original_Microscopy_Images/Figure 9_40X.jpg
- __MACOSX/
- __MACOSX/._Supplementary Material_
- __MACOSX/Supplementary Material_/
- __MACOSX/Supplementary Material_/._.DS_Store
- __MACOSX/Supplementary Material_/._Figure 10-1.jpg
- __MACOSX/Supplementary Material_/._Figure 10-2.jpg
- __MACOSX/Supplementary Material_/._Figure 10-3.jpg
- __MACOSX/Supplementary Material_/._Figure 11-1.jpg
- __MACOSX/Supplementary Material_/._Figure 11-2.jpg
- __MACOSX/Supplementary Material_/._Figure 11-3.jpg
- __MACOSX/Supplementary Material_/._Figure 12-1.jpg
- __MACOSX/Supplementary Material_/._Figure 12-2.jpg
- __MACOSX/Supplementary Material_/._Figure 12-3.jpg
- __MACOSX/Supplementary Material_/._Figure 1a.png
- __MACOSX/Supplementary Material_/._Figure 1b.png
- __MACOSX/Supplementary Material_/._Figure 1c.png
- __MACOSX/Supplementary Material_/._Figure 2.png
- __MACOSX/Supplementary Material_/._Figure 3.png
- __MACOSX/Supplementary Material_/._Figure 4.png
- __MACOSX/Supplementary Material_/._Figure 5-1.png
- __MACOSX/Supplementary Material_/._Figure 5-2.png
- __MACOSX/Supplementary Material_/._Figure 6.png
- __MACOSX/Supplementary Material_/._Figure 7-1.png
- __MACOSX/Supplementary Material_/._Figure 7-2.png
- __MACOSX/Supplementary Material_/._Figure 7-3.png
- __MACOSX/Supplementary Material_/._Figure 8-1.png
- __MACOSX/Supplementary Material_/._Figure 8-2.png
- __MACOSX/Supplementary Material_/._Figure 8-3.png
- __MACOSX/Supplementary Material_/._Figure 9-1.jpg
- __MACOSX/Supplementary Material_/._Figure 9-2.jpg
- __MACOSX/Supplementary Material_/._Figure 9-3.jpg
- __MACOSX/Supplementary Material_/Original_Microscopy_Images/
- __MACOSX/Supplementary Material_/Original_Microscopy_Images/._Figure 10_100X.jpg
- __MACOSX/Supplementary Material_/Original_Microscopy_Images/._Figure 10_200X.jpg
- __MACOSX/Supplementary Material_/Original_Microscopy_Images/._Figure 10_40X.jpg
- __MACOSX/Supplementary Material_/Original_Microscopy_Images/._Figure 11_100X.jpg
- __MACOSX/Supplementary Material_/Original_Microscopy_Images/._Figure 11_200X.jpg
- __MACOSX/Supplementary Material_/Original_Microscopy_Images/._Figure 11_40X.jpg
- __MACOSX/Supplementary Material_/Original_Microscopy_Images/._Figure 12_100X.jpg
- __MACOSX/Supplementary Material_/Original_Microscopy_Images/._Figure 12_200X.jpg
- __MACOSX/Supplementary Material_/Original_Microscopy_Images/._Figure 12_40X.jpg
- __MACOSX/Supplementary Material_/Original_Microscopy_Images/._Figure 9_100X.jpg
- __MACOSX/Supplementary Material_/Original_Microscopy_Images/._Figure 9_200.jpg
- __MACOSX/Supplementary Material_/Original_Microscopy_Images/._Figure 9_40X.jpg
